# Supplementary material for: Proteomics Analysis to Explore the Resistance Genes of Silkworm to Bombyx mori Nuclear Polyhedrosis Virus
Source: Genes (Basel). 2023 Dec 30;15(1):59. doi: 10.3390/genes15010059 (PMC10815149; doi:10.3390/genes15010059)
Supplement: Supplementary file 1 [file genes-15-00059-s001.zip]

Archive with 1 entries (1 files):
- genes-2753918-supplementary.pdf
